# Supplementary material for: Physiological, Biochemical, and Biophysical Characterization of the Lung-Lavaged Spontaneously-Breathing Rabbit as a Model for Respiratory Distress Syndrome
Source: PLoS One. 2017 Jan 6;12(1):e0169190. doi: 10.1371/journal.pone.0169190 (PMC5217971; doi:10.1371/journal.pone.0169190)
Supplement: S1 Dataset — (XLSX) [file pone.0169190.s002.xlsx]

## Sheet: paO2
Time	Negative Control									InSuRe Curosurf 200mg/kg
	paO2						MEAN	DEV.ST	SEM	paO2									MEAN	DEV.ST	SEM
0	501.7	456	453	489.3	527.5	494.5	487	28.4073	11.5972	450	437.1	488.7	527.2	462.6	510.2	495	459	421	472.311	35.1313	11.7104
15	91.7	58.1	66.9	47.6	109.2	68.5	73.6667	22.7248	9.27738	53.6	38.9	51.7	36.6	34.8	36.6	118	63.6	38.6	52.4889	26.4868	8.82892
30	133.7	84	72.4	86.9	115.6	74.1	94.45	24.716	10.0903	59.5	50.8	75.7	98.6	48.8	90.5	65.2	69.5	72.8	70.1556	16.6956	5.5652
45	48.9	73.6	60.1	72.5	71.5	41.7	61.3833	13.5653	5.53802	231.1	224.2	279.7	411	218.7	166.5	399	320	218	274.244	85.5955	28.5318
60	52.9	48.8	61.3	78.1	66.7	47.7	59.25	11.8149	4.8234	238.2	398.7	395.3	394.3	374.9	212.9	233	395	243	320.589	84.9116	28.3039
90	59.7	57.6	58.6	64.1	57.6	41.1	56.45	7.89905	3.22477	197.9	444.1	520.1	344.7	384.1	217.1	324	476	349.7	361.967	108.995	36.3318
120	49.7	45.7	57.1	50.1	49.3	39.3	48.5333	5.84933	2.38798	409.6	501.1	458.9	555.8	397.5	211.4	428	411	337.2	412.278	98.1864	32.7288
150	47.1	46.7	58.1	56	58.9	41.1	51.3167	7.33387	2.99404	328.6	444.7	435.9	531	397.5	320.6	434	418	450	417.811	64.208	21.4027
180	56.28	52	59.5	65.9	56	48	56.28	6.16227	2.51574	396.5	442.9	407.7	476.4	396.4	333.4	388	475	326	404.7	53.9022	17.9674
210	57.88	53.3	65.3	58.4	73.8	38.6	57.88	11.8446	4.83552	393.1	465.4	393.5	575.5	397.5	362.4	318	414	329	405.378	77.6917	25.8972
Time	Negative Control									InSuRe Curosurf 200mg/kg
	paCO2						MEAN	DEV.ST	SEM	paCO2									MEAN	DEV.ST	SEM
0	42.9	51.9	58.5	63.9	56	80.9	59.0167	12.8257	5.23606	67.2	67.3	44.5	61.3	70.2	56	52.8	46.8	82.3	60.9333	12.1585	4.05285
15	76.6	74.5	75.8	98	95.4	126.9	91.2	20.3351	8.30177	79.7	114.3	71.4	109.1	108.9	94.2	73.7	69.3	102	91.4	18.0373	6.01242
30	71.4	76.1	89.6	103.9	125.9	160.5	104.567	33.8186	13.8064	73	138.6	74.1	138	81.7	81.2	64.4	65.3	98.8	90.5667	28.9268	9.64228
45	133.5	94.5	115.5	71.6	125.4	200	123.417	43.7137	17.846	83	124.5	102.7	122	104.3	78.3	82.5	84.2	117	99.8333	18.4206	6.14021
60	118.3	80.9	152.3	91.4	98.2	189.9	121.833	41.7948	17.0627	70.9	96	94.4	92	99.4	76.2	76.4	92	100	88.5889	11.0341	3.67803
90	115.1	71.8	119.2	91.9	97.6	200	115.933	44.5871	18.2026	78.1	104.4	112.6	77.7	97.7	73.1	87.8	76.9	110.1	90.9333	15.5263	5.17545
120	111.6	60.8	149.7	99.8	110	200	121.983	47.6272	19.4437	63.7	115.6	120.5	87.4	92.8	62.2	92.4	86.9	100.8	91.3667	19.9372	6.64574
150	92.6	57.7	118.8	75.5	111.5	200	109.35	49.8106	20.3351	53.2	95.3	108.6	78.9	104.1	72.1	90.7	79.7	108	87.8444	18.5724	6.19081
180	113.22	52.8	117.7	76	119.6	200	113.22	50.2542	20.5162	56.7	79.4	100.1	83.4	84.3	72.2	78.2	73.3	96.6	80.4667	13.0378	4.34594
210	121	49.4	114.5	73.1	168	200	121	56.4149	23.0313	55.6	76.7	115.2	119.6	30	79.2	84.2	65.5	108	81.5556	29.3773	9.79243
Time	Negative Control									InSuRe Curosurf 200mg/kg
	RR						MEAN	DEV.ST	SEM	RR									MEAN	DEV.ST	SEM
0	40	40	40	40	40	40	40	0	0	40	40	40	40	40	40	40	40	40	40	0	0
15	40	40	40	40	40	40	40	0	0	40	40	40	40	40	40	40	40	40	40	0	0
30	138	100	100	175	176	120	134.833	34.5393	14.1006	89	169	120	159	156	70	70	70	132	115	41.228	13.7427
45	162	150	126	198	168	114	153	30.2985	12.3693	48	156	78	108	96	90	84	72	96	92	29.5466	9.84886
60	160	168	108	186	138	114	145.667	31.0204	12.664	24	96	90	114	110	72	72	72	90	82.2222	26.9155	8.97184
90	186	168	108	180	162	96	150	38.3249	15.6461	24	156	120	96	120	48	90	81	96	92.3333	39.3383	13.1128
120	180	180	108	180	160	90	149.667	40.4063	16.4958	24	130	114	114	106	60	90	102	114	94.8889	33.1076	11.0359
150	180	192	120	126	174	96	148	39.0077	15.9248	24	138	84	102	78	72	120	108	110	92.8889	33.2733	11.0911
180	139.2	180	132	114	186	84	139.2	38.9584	15.9047	24	132	108	102	114	78	90	96	72	90.6667	30.9516	10.3172
210	126	180	138	102	132	78	126	34.5717	14.1138	30	108	114	96	114	72	66	108	96	89.3333	28.2135	9.40449
Time	Negative Control									InSuRe Curosurf 200mg/kg
	pH						MEAN	DEV.ST	SEM	pH									MEAN	DEV.ST	SEM
0	7.47	7.44	7.4	7.37	7.38	7.36	7.40333	0.0432049	0.0176383	7.39	7.36	7.5	7.42	7.36	7.4	7.48	7.52	7.28	7.41222	0.0771002	0.0257001
15	7.2	7.3	7.29	7.17	7.16	7.12	7.20667	0.0731209	0.0298515	7.28	7.12	7.3	7.17	7.16	7.2	7.31	7.36	7.19	7.23222	0.0819722	0.0273241
30	7.2	7.24	7.22	7.13	7.07	7.05	7.15167	0.0803534	0.0328041	7.3	7.02	7.3	7.01	7.1	7.18	7.35	7.33	7.18	7.19667	0.131624	0.0438748
45	7.05	7.2	7.1	7.26	7.1	6.93	7.10667	0.115528	0.047164	7.3	7.04	7.24	7.08	7.09	7.21	7.24	7.33	7.14	7.18556	0.102483	0.034161
60	7.1	7.26	7	7.19	7.19	6.98	7.12	0.11296	0.0461158	7.3	7.15	7.3	7.18	7.15	7.28	7.25	7.34	7.22	7.24111	0.0699007	0.0233002
90	7.12	7.27	7.08	7.17	7.2	6.88	7.12	0.134611	0.0549545	7.28	7.12	7.24	7.25	7.16	7.34	7.24	7.29	7.2	7.23556	0.0674743	0.0224914
120	7.13	7.36	7.03	7.14	7.17	6.82	7.10833	0.177698	0.072545	7.38	7.1	7.21	7.21	7.19	7.36	7.22	7.27	7.23	7.24111	0.0860878	0.0286959
150	7.18	7.33	7.09	7.18	7.09	6.82	7.115	0.169086	0.069029	7.35	7.13	7.28	7.22	7.13	7.34	7.22	7.29	7.23	7.24333	0.08	0.0266667
180	7.096	7.3	7.1	7.19	7.07	6.82	7.096	0.159574	0.065146	7.39	7.17	7.29	7.22	7.18	7.34	7.25	7.27	7.22	7.25889	0.0725335	0.0241778
210	7.074	7.3	7.1	7.23	6.92	6.82	7.074	0.181284	0.074009	7.37	7.19	7.25	7.09	7.25	7.33	7.26	7.33	7.16	7.24778	0.0898301	0.0299434
Time	Negative Control									InSuRe Curosurf 200mg/kg
	Compliance						MEAN	DEV.ST	SEM	Compliance									MEAN	DEV.ST	SEM
0	0.84	0.78125	0.78	0.88	1.09	0.89	0.876875	0.114449	0.0467236	1.1	1.08036	1.03125	1.09821	1.2	1.06723	1	1	1.2	1.08634	0.0745905	0.0248635
30	0.17	0.25	0.25	0.15	0.16	0.2	0.196667	0.044572	0.0181965	0.43	0.24	0.4	0.25	0.28	0.5	0.3	0.23	0.2	0.314444	0.103936	0.0346455
180	0.63	0.58	0.58	0.53	0.17	0.19	0.446667	0.209061	0.085349	0.9	0.75	0.9	0.76	0.65	0.75	0.9	0.65	0.9	0.795556	0.106901	0.0356336
